# Supplementary material for: Endometriosis Patients Show an Increased M2 Response in the Peritoneal CD14+low/CD68+low Macrophage Subpopulation Coupled with an Increase in the T-helper 2 and T-regulatory Cells
Source: Reprod Sci. 2020 Jun 22;27(10):1920–31. doi: 10.1007/s43032-020-00211-9 (PMC7452931; doi:10.1007/s43032-020-00211-9)
Supplement: Supplementary file 1 — (XLSX 10 kb) [file 43032_2020_211_MOESM1_ESM.xlsx]

## Sheet: Supplementary Table I
Suppl.Table I List of antibodies used for flow cytometry analysis
Antibody	Conugate	Clone	Catalogue number	Company
CD14	APC-Cy7	MjP9	561709	BD Biosciences
CD68	FITC	Y1/82A	562117	BD Biosciences
CD80	PE	L307.4	557227	BD Biosciences
CD163	APC	GHI/61	17-1639-42	ThermoFisher Scientific (eBioscienceTM)
CD206	eFluor® 450	19.2	48-2069-42	ThermoFisher Scientific (eBioscienceTM)
CD86	PerCP-Cy5.5	IT2.2	305420	BioLegend
CD4	PerCP-Cy5.5	RPA-T4	45-0049-42	ThermoFisher Scientific (eBioscienceTM)
FOXP3	FITC	206D	320106	BioLegend
T-Bet	APC	4B10	644814	BioLegend
RORg	PE	AFKJS-9	12-6988-82	ThermoFisher Scientific (eBioscienceTM)
GATA3	PE-Cy7	L50-823	560405	BD Biosciences
mouse IgG2b,kappa Isotype control	APC-Cy7	MjP9	557831	BD Biosciences
mouse IgG2b,kappa Isotype control	FITC	27-31	555057	BD Biosciences
mouse IgG1,kappa isotype control	PE	MOPC-21		BD Biosciences
mouseIgG1,kappa isotype control	APC	P3.6.2.8.1	17-4714-42	ThermoFisher Scientific (eBioscienceTM)
mouse IgG1 kappa Isotype Control	eFluor® 450	P3.6.2.8.1	48-4714-82	ThermoFisher Scientific (eBioscienceTM)
mouse IgG1 kappa Isotype Control	PerCP-Cy5.5	MOPC-21	550795	BD Biosciences
mouse IgG1 kappa Isotype Control	FITC	MOPC-21	400107	BioLegend
Rat IgG2a kappa Isotype control	PE	eBR2a	12-4321-80	ThermoFisher Scientific (eBioscienceTM)
mouse IgG1 kappa Isotype Control	PE-Cy7	MOPC-21	557646	BD Biosciences
